# Supplementary material for: From Food Contaminant to Therapeutic Target: Identification of KCNE2 and 5-Azacytidine for Gastric Cancer via Multi-Omics, Machine Learning, and In Vitro Validation
Source: Pharmaceuticals (Basel). 2026 Jul 9;19(7):1060. doi: 10.3390/ph19071060 (PMC13416207; doi:10.3390/ph19071060)
Supplement: Supplementary file 1 [file pharmaceuticals-19-01060-s001.zip]

Archive with 1 entries (1 files):
- pharmaceuticals-4284283-supplementary.pdf
